# Supplementary material for: Hydrolyzable tannins are incorporated into the endocarp during sclerification of the water caltrop Trapa natans
Source: Plant Physiol. 2023 Jul 10;194(1):94–105. doi: 10.1093/plphys/kiad408 (PMC10762508; doi:10.1093/plphys/kiad408)
Supplement: kiad408_Supplementary_Data [file kiad408_supplementary_data.zip]

Archive with 4 entries (4 files):
- MovieS2_700x597px.avi
- MovieS3.avi
- SI_Hussetal_proof.pdf
- Supplemental Movie Legends.pdf
